# Supplementary material for: Identification of Single Yeast Budding Using Impedance Cytometry with a Narrow Electrode Span
Source: Sensors (Basel). 2022 Oct 12;22(20):7743. doi: 10.3390/s22207743 (PMC9609181; doi:10.3390/s22207743)
Supplement: Supplementary file 1 [file sensors-22-07743-s001.zip]

Archive with 1 entries (1 files):
- sensors-1913950-supplementary.pdf
